# Supplementary material for: Prediction of virus–host interactions and identification of hot spot residues of DENV-2 and SH3 domain interactions
Source: Arch Microbiol. 2024 Mar 14;206(4):162. doi: 10.1007/s00203-024-03892-x (PMC10940428; doi:10.1007/s00203-024-03892-x)
Supplement: Supplementary file 1 — (CSV 3 kb) [file 203_2024_3892_MOESM1_ESM.csv]

ViralProtein	HumanProtein
P14340	Q9UHY1
P14340	Q9UHY1
P14340	Q9UHY1
P14340	Q9UHY1
P14340	P08670
P14340	P08670
P14340	P06733
P14340	P14618
P14340	P07437
P14340	P11413
P14340	P08670
P14340	P50395
P14340	P60709
P14340	P68104
P14340	P08670
P14340	P55265
P14340	P55265
Q91H74	Q15366
Q91H74	Q15366
Q04040	Q9UHY1
Q04040	Q9UHY1
Q9E7P0	P13797
Q9E7P0	P11940
Q9E7P0	Q9BUZ4
Q9E7P0	Q96MT8
Q9E7P0	Q6NSJ2
Q9E7P0	Q13232
Q9E7P0	Q12906
Q9E7P0	P60709
Q9E7P0	Q9H6S1
Q9E7P0	O15169
Q9E7P0	P62736
Q9E7P0	P25963
Q9E7P0	Q7Z6G3
Q9E7P0	Q7Z5R6
Q9E7P0	Q96GD3
Q9E7P0	O75569
Q9E7P0	Q13554
Q9E7P0	Q9UJY5
Q9E7P0	Q9BZR8
Q9E7P0	P02545
Q9E7P0	P63267
Q9E7P0	Q16206
Q9E7P0	O14545
Q9E7P0	Q15025
Q9E7P0	P63261
Q9E7P0	P06733
Q9E7P0	O14744
Q9E7P0	Q8NB25
Q9E7P0	Q9BV73
Q9E7P0	Q9BUZ4
Q9E7P0	Q9H6S1
Q9E7P0	P25963
Q9E7P0	P62736
Q9E7P0	P63261
Q9E7P0	P60709
Q9E7P0	P63267
Q9E7P0	Q7Z5R6
Q9E7P0	Q9H6S1
Q9E7P0	O15169
Q9E7P0	Q9BZR8
Q9E7P0	O94983
Q9E7P0	Q9BV73
Q9E7P0	Q96MT8
Q9E7P0	P06733
Q9E7P0	Q8NB25
Q9E7P0	Q16206
Q9E7P0	Q9UJY5
Q9E7P0	Q12906
Q9E7P0	P02545
Q9E7P0	P25963
Q9E7P0	Q7Z6G3
Q9E7P0	Q13232
Q9E7P0	P11940
Q9E7P0	Q6NSJ2
Q9E7P0	O75569
Q9E7P0	O14744
Q9E7P0	P13797
Q9E7P0	Q96GD3
Q9E7P0	Q15025
Q9E7P0	O14545
Q9E7P0	Q9BUZ4
P29991	P12036
P29991	P52630
P29991	P34931
P29991	P0C0L4
P29991	Q8IX03
P29991	O14972
P29991	Q9ULJ7
P29991	Q14999
P29991	P02671
P29991	Q13561
P29991	P14543
P29991	P78344
P29991	Q96NL6
P29991	P0C7X2
P29991	Q6FHW4
P29991	P01042
P29991	Q9NX95
P29991	O00584
P29991	P02751
P29991	A5YKK6
P29991	P07942
P29991	Q9H074
P29991	P02774
P29991	O60333
P29991	Q9UQ90
P29991	P02647
P29991	O95154
P29991	P61201
P29991	Q14692
P29991	Q8IWT0
P29991	Q9H6D7
P29991	O15020
P29991	O00505
P29991	O15117
P29991	P17844
P29991	Q14980
P29991	A6NCC3
P29991	P04114
P29991	Q92667
P29991	Q9BWH2
P29991	Q86VP1
P29991	Q8NEF9
P29991	Q15154
P29991	Q9BVG3
P29991	O14763
P29991	Q15643
P29991	P05546
P29991	Q8IVP5
P29991	Q99715
P29991	Q9Y6B2
P29991	O95232
P29991	O94979
P29991	Q0VF96
P29991	Q99614
P29991	O75521
P29991	O75925
P29991	P27797
P29991	Q92564
P29991	A6NI86
P29991	O75592
P29991	Q9P219
P29991	Q08379
P29991	P68543
P29991	P05787
P29991	P63279
P29991	Q05519
P29991	Q9ULX6
P29991	Q9UKX7
P29991	P52630
P29991	Q7Z406
P29991	Q13625
P29991	P30041
P29991	Q03001
P29991	Q8WXH0
P29991	O95613
P29991	P04040
P29991	Q14789
P29991	P02675
P29991	A2RUB6
P29991	P00558
P29991	A8MPP1
P29991	Q53SF7
P29991	Q8WUM4
P29991	Q9NYJ8
P29991	Q99996
P29991	Q969X0
P29991	P43243
P29991	Q9Y6C2
P29991	Q9UJC3
P29991	Q5JTC6
P29991	Q13813
P29991	Q9BZF9
P29991	P26599
P29991	P35222
P29991	Q14203
P29991	Q9P0K7
P29991	Q8NEZ2
P29991	Q66GS9
P29991	Q13137
P29991	Q86SQ7
P29991	Q8NF91
P29991	Q8N302
P29991	O00571
P29991	P51648
P29991	Q99460
P29991	Q86UP2
P29991	Q8IUD2
P09866	P05455
Q91NH1	O75674
Q91NH1	O43255
Q91NH1	P43243
Q91NH1	Q9BV36
Q91NH1	Q68CP9
Q91NH1	P35579
Q91NH1	Q06033
Q91NH1	Q96EQ8
Q91NH1	P50570
Q91NH1	Q9H270
Q91NH1	Q68CP9
Q91NH1	P50570
Q91NH1	Q06033
Q91NH1	P43243
Q91NH1	Q9BV36
Q91NH1	P35579
Q91NH1	Q96EQ8
Q91NH1	O43255
Q91NH1	Q92804
Q91NH1	O75674
Q91NH1	Q9H270
O09234	P63279
O09234	P63279
